# Supplementary material for: The interaction of salinity and light regime modulates photosynthetic pigment content in edible halophytes in greenhouse and indoor farming
Source: Front Plant Sci. 2023 Apr 4;14:1105162. doi: 10.3389/fpls.2023.1105162 (PMC10110887; doi:10.3389/fpls.2023.1105162)
Supplement: Supplementary file 2 [file DataSheet_2.xlsx]

## Sheet: PCA 4a
Data matrix size:
	Before processing	After collapsing similar columns (if applied)	After removing rows and columns with NAs	After removing constant rows and optionally columns
Rows	9	9	9	9
Columns	8	8	8	8
Missing values (NAs) in rows:
No NAs in rows.
Missing values (NAs) in columns:
No NAs in columns.
Variance explained by principal components (8 components):
	PC1	PC2	PC3	PC4	PC5	PC6	PC7	PC8
Individual	0.64	0.3	0.03	0.02	0.01	0	0	0
Cumulative	0.64	0.94	0.97	0.99	1	1	1	1
Principal components (8 data points in rows, 8 components in columns):
	PC1	PC2	PC3	PC4	PC5	PC6	PC7	PC8
S-1	3.82	-0.44	0.02	-0.08	0.29	0.19	0.01	0
S-2	-1.57	-1.95	0.13	0.58	-0.08	0.09	-0.07	0
S-3	-1.96	-1.02	0.58	0.07	0.25	-0.17	0.06	0
S-4	-1.12	0.68	0.48	-0.26	-0.31	0.17	0.06	0
S-5	3.8	-0.54	0.07	0.01	-0.26	-0.2	-0.01	0
S-6	-1.45	-1.08	-1.18	-0.24	-0.02	-0.01	0.03	0
S-7	-1.31	1.08	0.18	-0.63	0.09	-0.05	-0.09	0
S-8	-0.21	3.26	-0.28	0.55	0.05	-0.03	0.01	0
Component loadings (9 dimensions in rows, 8 components in columns):
	PC1	PC2	PC3	PC4	PC5	PC6	PC7	PC8
neo	-0.31	-0.39	0.19	0.32	0.47	-0.1	-0.55	-0.29
ABA	-0.38	-0.26	-0.02	-0.21	0.15	-0.21	0.5	-0.03
viola	0.06	-0.59	0.34	0.33	-0.12	-0.04	0.33	0.46
chl a	-0.32	-0.31	-0.68	-0.27	0.07	-0.11	0.06	0
chl b	-0.37	0.13	0.59	-0.62	0.04	-0.04	-0.06	0.07
cl	0.4	-0.1	-0.12	-0.34	0.42	-0.15	-0.32	0.6
lutein	0.4	-0.11	0.09	-0.15	0.56	0.37	0.4	-0.38
ßcarotene	0.4	-0.12	0.1	-0.12	-0.16	-0.79	0.03	-0.38
zeaxanthin	-0.18	0.54	-0.01	0.37	0.47	-0.39	0.28	0.21

## Sheet: PCA 4b
Data matrix size:
	Before processing	After collapsing similar columns (if applied)	After removing rows and columns with NAs	After removing constant rows and optionally columns
Rows	9	9	9	9
Columns	8	8	8	8
Missing values (NAs) in rows:
No NAs in rows.
Missing values (NAs) in columns:
No NAs in columns.
Variance explained by principal components (8 components):
	PC1	PC2	PC3	PC4	PC5	PC6	PC7	PC8
Individual	0.66	0.21	0.06	0.05	0.01	0.01	0	0
Cumulative	0.66	0.87	0.93	0.98	0.99	1	1	1
Principal components (8 data points in rows, 8 components in columns):
	PC1	PC2	PC3	PC4	PC5	PC6	PC7	PC8
S-1	3.74	-0.43	0.56	-0.73	0.46	0.06	0.01	0
S-2	-1.44	-1.5	0.2	0.88	0.31	-0.3	-0.05	0
S-3	-2.14	-0.99	-0.89	-0.51	0.05	-0.02	0.13	0
S-4	-1.3	1.15	-0.59	0.41	0.27	0.42	-0.06	0
S-5	3.88	-0.54	-0.74	0.56	-0.44	0	-0.01	0
S-6	-1.38	-0.67	1.29	0.19	-0.36	0.24	0.04	0
S-7	-1.46	0.21	-0.11	-1.05	-0.28	-0.14	-0.12	0
S-8	0.11	2.77	0.29	0.25	-0.01	-0.26	0.06	0
Component loadings (9 dimensions in rows, 8 components in columns):
	PC1	PC2	PC3	PC4	PC5	PC6	PC7	PC8
neo	-0.3	-0.48	0.17	-0.03	-0.1	-0.34	0.44	-0.53
ABA	-0.36	-0.3	0.21	-0.13	-0.6	0.31	0.08	0.5
viola	0.32	-0.42	-0.34	0	0.32	0.08	0.56	0.31
chl a	-0.35	-0.3	0.03	0.32	0.41	0.64	-0.23	-0.22
chl b	-0.31	-0.14	-0.55	-0.69	0.1	-0.05	-0.29	-0.05
cl	0.33	-0.02	0.59	-0.61	0.17	0.28	0.03	-0.19
lutein	0.4	-0.16	-0.15	-0.06	-0.08	0.3	0	0.06
ßcarotene	0.38	-0.16	-0.29	0.1	-0.55	0.21	-0.16	-0.48
zeaxanthin	-0.23	0.58	-0.21	-0.11	-0.1	0.41	0.58	-0.21

## Sheet: PCA 4c
Data matrix size:
	Before processing	After collapsing similar columns (if applied)	After removing rows and columns with NAs	After removing constant rows and optionally columns
Rows	9	9	9	9
Columns	8	8	8	8
Missing values (NAs) in rows:
No NAs in rows.
Missing values (NAs) in columns:
No NAs in columns.
Variance explained by principal components (8 components):
	PC1	PC2	PC3	PC4	PC5	PC6	PC7	PC8
Individual	0.82	0.13	0.02	0.02	0.01	0	0	0
Cumulative	0.82	0.95	0.97	0.99	1	1	1	1
Principal components (8 data points in rows, 8 components in columns):
	PC1	PC2	PC3	PC4	PC5	PC6	PC7	PC8
S-1	4.61	-0.81	-0.72	-0.05	-0.12	-0.01	0	0
S-2	-0.15	1.02	0.27	-0.09	-0.65	0	-0.01	0
S-3	-0.82	0.32	-0.06	0.62	0.03	0.12	0.01	0
S-4	-0.66	1.58	-0.29	0.23	0.3	-0.11	-0.01	0
S-5	3.73	-0.09	0.84	-0.05	0.27	0	0	0
S-6	-2.56	-1.58	0.17	0.17	-0.11	-0.12	0.01	0
S-7	-2.46	-0.99	-0.06	-0.14	0.14	0.09	-0.02	0
S-8	-1.7	0.56	-0.15	-0.69	0.14	0.02	0.02	0
Component loadings (9 dimensions in rows, 8 components in columns):
	PC1	PC2	PC3	PC4	PC5	PC6	PC7	PC8
neo	-0.33	-0.38	-0.15	0.21	0.05	0.21	-0.72	0.07
ABA	-0.31	-0.5	0.04	-0.02	0.13	0.29	0.42	-0.61
viola	0.35	-0.25	-0.09	0.15	0.27	0.59	0.24	0.54
chl a	-0.34	-0.24	-0.05	-0.8	-0.14	0	0	0.36
chl b	-0.34	-0.33	-0.07	0.44	0.14	-0.56	0.21	0.33
cl	0.34	-0.28	-0.31	-0.22	0.2	-0.4	0.18	0.01
lutein	0.35	-0.22	0.34	-0.2	0.57	-0.19	-0.38	-0.19
ßcarotene	0.34	-0.22	-0.67	0.02	-0.35	-0.02	-0.16	-0.23
zeaxanthin	-0.3	0.45	-0.55	-0.09	0.61	0.08	0.01	-0.08

## Sheet: PCA 4d
Data matrix size:
	Before processing	After collapsing similar columns (if applied)	After removing rows and columns with NAs	After removing constant rows and optionally columns
Rows	9	9	9	9
Columns	23	23	23	23
Variance explained by principal components (9 components):
	PC1	PC2	PC3	PC4	PC5	PC6	PC7	PC8	PC9
Individual	0.42	0.34	0.14	0.05	0.02	0.02	0	0	0
Cumulative	0.42	0.76	0.9	0.95	0.98	0.99	1	1	1
Principal components (23 data points in rows, 9 components in columns):
	PC1	PC2	PC3	PC4	PC5	PC6	PC7	PC8	PC9
CO-2	-3.83	2.01	-0.15	-0.3	0.69	-0.55	-0.16	0.08	0.07
CO-3	-3.6	1.39	0.07	-0.57	0.38	-0.44	0.21	-0.1	0.03
CO-4	-1.61	0.44	0.01	-0.14	-0.22	-0.48	0.06	0.03	-0.26
CO-5	2.84	4.59	2.38	-0.52	0.25	0.49	0.26	0.24	0.01
CO-6	-3.5	1.48	-0.63	0.31	0.17	0.97	-0.28	-0.02	0.03
CO-7	-1.72	0.16	-0.1	-0.18	-0.31	0.04	0.13	-0.04	0.01
CO-8	0.57	-0.76	-0.12	0.54	-0.12	-0.44	0.02	0.15	0.11
AH-1	2.06	1.88	0.22	0.21	-0.27	-0.38	-0.2	0.13	-0.11
AH-2	-0.75	0.36	-0.65	0.83	-0.57	0.15	-0.17	0.18	0.12
AH-3	-0.84	-0.32	-0.07	0.25	-0.47	0.22	-0.03	0.01	-0.2
AH-4	0.13	-0.72	-0.2	0.92	0.05	0.4	-0.17	0.08	-0.13
AH-5	2.31	2.45	1	0.52	-0.35	-0.3	-0.28	-0.54	0.06
AH-6	-0.56	0.03	-0.85	0.77	-0.35	0.3	0.49	-0.17	0.13
AH-7	-0.11	-0.65	-0.24	0.23	-0.4	0	0.31	-0.1	-0.11
AH-8	1.37	-0.96	-0.4	1.06	0.33	-0.29	0.12	0.07	0.02
SE-1	2.69	0.53	-3.1	-1.45	0.37	0.2	-0.05	-0.13	-0.02
SE-2	0.98	-1.39	0.19	0.55	0.11	-0.21	-0.09	0.13	0.13
SE-3	0.52	-1.99	0.84	-0.31	0.09	-0.13	-0.05	0.03	0.02
SE-4	0.98	-2.31	0.9	0.21	1.02	0.09	-0.04	-0.07	-0.08
SE-5	2.33	0.3	-2.28	-0.47	-0.04	-0.12	0.01	0.15	0.03
SE-6	-0.49	-2.11	1.16	-1.46	-0.92	0.04	-0.13	0.06	0.07
SE-7	-0.26	-2.23	1.16	-0.99	-0.2	0.16	-0.02	-0.05	0.05
SE-8	0.47	-2.17	0.84	0.01	0.75	0.28	0.04	-0.11	0
Component loadings (9 dimensions in rows, 9 components in columns):
	PC1	PC2	PC3	PC4	PC5	PC6	PC7	PC8	PC9
neo	-0.48	0.15	0.07	-0.3	0.31	-0.28	0.05	0.08	0.69
ABA	-0.5	0.08	-0.06	-0.05	-0.14	0.11	0.69	-0.38	-0.27
viola	-0.25	0.47	0.15	-0.09	0.32	-0.34	-0.31	0.06	-0.6
chl a	-0.47	0.12	-0.12	0.19	0.02	0.73	-0.4	0.09	0.05
chl b	-0.18	-0.37	0.4	-0.65	-0.41	0.07	-0.22	0.06	-0.15
cl	0.26	0.13	-0.6	-0.65	0.24	0.23	-0.01	-0.13	-0.06
lutein	0.25	0.41	0.39	-0.15	0.04	0.35	0.41	0.54	0.01
ßcarotene	0.26	0.41	0.41	-0.05	-0.08	0.15	-0.17	-0.7	0.22
zeaxanthin	0.05	-0.48	0.34	0.01	0.74	0.23	0.09	-0.17	-0.12
